# Supplementary material for: Dietary salt intake worsens the Th17-dependent inflammatory profile of patients with cirrhosis
Source: JCI Insight. 2025 Jul 24;10(17):e191354. doi: 10.1172/jci.insight.191354 (PMC12487690; doi:10.1172/jci.insight.191354)
Supplement: Supplemental data set 1 [file jciinsight-10-191354-s195.xlsx]

## Sheet: Signatures
NaCl-Th17- GSE42569		Pathogenic Th17 - GSE74833
C100RF128		CTLA4
IL9		GPR65
IL2		REL
OSBPL10		TMEM109
NETO2		CD226
EVI5		BCL2A1B
IL17A		GBP2
MIR155HG		ECE1
CCL5		RAMP1
CCL20		BCL2A1D
CD01		PLEK
ANKRD37		BCL2A1A
LIF		ABCG1
AKAP12		IL2
S100A2		FAIM3
COL15A1		1600014C10RIK
WDR75		PDCD1
DSE		ID3
SOX2		SLFN2
CCL4		ZBTB32
OSM		NFKBID
CA2		IL16
C18ORF55		SLA
NCRNA00158		GM2792
COL6A3		MS4A4B
ERRFI1		TGTP2
PPID		TGTP1
CCL3		IL17A
UCHL1		ACSL4
FNIP2		SOCS2
septin11		FOXP1
IFNG		SYTL3
HSPH1		MAPKAPK3
FGD2		PRKCSH
EGR3		GNG10
APBA1		GM2833
C15ORF48		PPID
CCND2		CD5L
IER3		TNF
HPGDS		IFI47
RUNX1		CD44
NOLC1		GADD45B
AHI1		SH2D1A
CCDC86		GATM
EXOC2		N4BP1
SAP30		NEK6
ARG2		SUSD3
TRIM43		MOV10
ALG14		DUSP4
MYOF		IER3
THUMPD2		EEA1
GPR85		BCAT1
BEND5		MAPKAPK2
HSPA1A		SASH3
SGK1		STAT4
PAK1IP1		CTLA2B
MYC		CCL20
NAMPT		PDGFB
TNF		TNFSF9
NME1		IFI35
NAPSA		1810029B16RIK
SEPHS1		GEM
LTA		IL4RA
ANGPTL4		INPP5B
CSF2		RHOF
HELLS		PPAN
ODC1		MAGOHB
C7ORF68		TYW3
C12ORF11		IRF1
GPR87		CD40LG
HMGCS1		BCL2L1
MKI67		SLC35A1
LYAR		RPF2
HMMR		TM2D3
FLT1		IRF4
CD86		IL18R1
DNAJC12		ZFP36
NOP16		ASRGL1
PALLD		CBWD1
IL17F		GTPBP4
ANKRD22		IRF2
CCDC3		HIVEP3
UCHL3		MS4A6B
EMP1		OLFM2
CUGBP2		CCR6
UBXN8		COG6
CTPS		PIK3R1
CARD6		IL21R
FUS		IMPA2
WDR4		RSPH3A
ZNF165		CDS2
TNFSF14		CD24A
DHRS9		IL24
CDKN2D		SLC15A3
C1GALT1C1		IKZF3
UCK2		HIST1H4D
FAM110C		ITGAV
HBEGF		PROCR
ALG8		TPR
KCTD11		IL9
HSP90AA1		CD84
GRPEL1		TREML2
FIGNL1		POLB
MIR17HG		SMAP1
KIF20A		INSL6
CDK6		CYLD
XIAP		MAPRE2
DOK5		STK38L
CBX5		DOT1L
LAPTM4B		BDH2
CHEK1		ACAT3
SYP		BTBD19
FEN1		BC031181
CCDC47		SP3
PDCD2L		IRAK1
RANBP1		EXOSC1
MAK		EBI3
SOD2		ACIN1
Gos2		FASTKD2
MAST4		PPP1R8
PPP2R2D		MAF1
PSME3		TRMU
RAD9A		STAT5B
ATP9A		LTA
SLC25A4		EGR2
MELK		SIRT6
C3ORF14		EXT1
NCR3		NHEJ1
DKC1		SERPINF1
KLF7		TGM2
POLE2		ADI1
CISH		RNF181
MGC2752		METT10D
CIRH1A		NIP7
TMEM110		PSRC1
PDIA3		TBL2
PAICS		PQLC3
TMEM165		NIF3L1
LOC284454		CYSLTR1
RALGDS		PDLIM5
DEPDC1		LAG3
TMEM41A		SLC25A13
EIF5A		GTF2E1
JAM2		TSPAN6
WDR12		CHD2
CAB39L		ASB3
RHOB		DAPL1
CENPV		UBA3
CCT5		ZUFSP
AHSA1		MED21
		NGDN
		PIN4
		BCDIN3D
		RIPK3
		CENPM
		TACC3
		STAG1
		PDSS1
		CEP57
		MRPS22
		KIF5B
		BC055324
		CAMTA1
		C2CD3
		NGLY1
		DEGS1
		GALK1
		SPSB3
		CSNK1E
		TTC27
		LINS
		INO80C
		FDX1
		ITM2A
		MTPAP
		DHX9
		CEP55
		FAM118A
		2500003M10RIK
		ICAM1
		GNPDA2
		MTA3
		CCDC9
		2210016L21RIK

## Sheet: MELD SCORE
Patients LS	MELD SCORE		Patient HS	MELD SCORE
LS01	6		HS01	7
LS02	6		HS02	11
LS03	6		HS03	6
LS04	9		HS04	6
LS05	6		HS05	11
LS06	13		HS06	8
LS07	10		HS07	9
LS08	8		HS08	6
LS09	9		HS09	12
LS10	6		HS10	6
LS11	6		HS11	6
LS12	6		HS12	6
LS13	6		HS13	16
LS14	6		HS14	NA
LS15	6
