# Supplementary material for: Dietary salt intake worsens the Th17-dependent inflammatory profile of patients with cirrhosis
Source: JCI Insight. 2025 Jul 24;10(17):e191354. doi: 10.1172/jci.insight.191354 (PMC12487690; doi:10.1172/jci.insight.191354)
Supplement: Supporting data values [file jciinsight-10-191354-s196.xlsx]

## Sheet: 1A
LS	HS
3.865	6.768
3.353	6.503
4.58	5.995
5.363	6.723
3.193	10.92
5.41	5.628
4.758	6.355
5.333	10.76
5.283	9.155
5.443	11.315
2.663	6.085
2.11	9.963
4.725	5.82
4.105	6.145
2.073

## Sheet: 1B
Salt Intake (g/day)	Urine
6.768	118
6.503	NA
5.995	NA
6.723	NA
10.92	NA
5.628	108
3.865	47
3.353	106
6.355	112
10.76	98
9.155	123
4.58	106
5.363	110
3.193	NA
5.41	89
11.315	164
4.758	98
6.085	157
5.333	81
5.283	60
5.443	120
2.663	69
2.11	85
4.725	66
9.963	98
5.82	87
4.105	NA
2.073	NA
6.145	203

## Sheet: 1C
LS	HS
26.3	NA
25.9	NA
42.9	NA
22	NA
24	NA
19.7	NA
24.7	31.4
38.1	53.4
22.2	57.4
14.6	28.5
23.2	46.8
24.6	44.1
28.9	25.1
35.2	29.8
19.5

## Sheet: 1D
Th17			Th1			Th1-Th17			Th17/Th1
LS	HS		LS	HS		LS	HS		LS	HS
2.93	3.28		16.6	24.5		0.61	0.9		0.205694	0.164567
1.74	3.63		22	14.4		0.21	0.33		0.0877983	0.268839
2.47	2.21		27.7	30.7		0.57	0.31		0.107534	0.0812641
3.45	1.57		24.1	20.1		0.47	0.15		0.159544	0.0849383
3.14	2.16		25.9	8.26		0.87	0.26		0.149795	0.284038
1.97	4.46		15.9	26.1		0.29	0.67		0.139592	0.191632
3.4	7.11		23.4	28		0.38	2.39		0.158957	0.312603
0.88	6.9		41.2	31		0.19	1.68		0.0258517	0.262546
1.16	3.33		35.5	21.1		0.24	0.78		0.0391718	0.187843
1.41	4.4		15.1	14.1		0.22	0.56		0.106397	0.338336
1.8	1.48		20.1	39.3		0.096	0.52		0.09388	0.050226
2.41	1.41		21.3	18		0.35	0.25		0.127483	0.0909589
1.73	1.94		33.9	25.2		0.28	0.47		0.0588063	0.0938839
1.62	1.59		19.5	27.8		0.23	0.23		0.0937658	0.0649304
0.92			18.4			0.19			0.0597095

## Sheet: 1E
Salt Intake (g/day)	Th17		Salt Intake (g/day)	Th17/Th1 Ratio
6.768	3.28		6.768	0.164567
6.503	3.63		6.503	0.268839
5.995	2.21		5.995	0.0812641
6.723	1.57		6.723	0.0849383
10.92	2.16		10.92	0.284038
5.628	4.46		5.628	0.191632
3.865	2.93		3.865	0.205694
3.353	1.74		3.353	0.0877983
6.355	7.11		6.355	0.312603
10.76	6.9		10.76	0.262546
9.155	3.33		9.155	0.187843
4.58	2.47		4.58	0.107534
5.363	3.45		5.363	0.159544
3.193	3.14		3.193	0.149795
5.41	1.97		5.41	0.139592
11.315	4.4		11.315	0.338336
4.758	3.4		4.758	0.158957
6.085	1.48		6.085	0.050226
5.333	0.88		5.333	0.0258517
5.283	1.16		5.283	0.0391718
5.443	1.41		5.443	0.106397
2.663	1.8		2.663	0.09388
2.11	2.41		2.11	0.127483
4.725	1.73		4.725	0.0588063
9.963	1.41		9.963	0.0909589
5.82	1.94		5.82	0.0938839
4.105	1.62		4.105	0.0937658
2.073	0.92		2.073	0.0597095
6.145	1.59		6.145	0.0649304

## Sheet: 2B
Salt Intake			Th17			Th17/Th1 Ratio
1	2		1	2		1	2
6.768	6.503		3.28	3.63		0.164567	0.268839
5.995	10.92		2.21	2.16		0.0812641	0.284038
6.723	5.628		1.57	4.46		0.0849383	0.191632
3.865	6.355		2.93	7.11		0.205694	0.312603
3.353	10.76		1.74	6.9		0.0877983	0.262546
4.58	9.155		2.47	3.33		0.107534	0.187843
5.363	11.315		3.45	4.4		0.159544	0.338336
3.193	9.963		3.14	1.41		0.149795	0.0909589
5.41			1.97			0.139592
4.758			3.4			0.158957
6.085			1.48			0.050226
5.333			0.88			0.0258517
5.283			1.16			0.0391718
5.443			1.41			0.106397
2.663			1.8			0.09388
2.11			2.41			0.127483
4.725			1.73			0.0588063
5.82			1.94			0.0938839
4.105			1.62			0.0937658
2.073			0.92			0.0597095
6.145			1.59			0.0649304

## Sheet: 2C
Albumin			Platelets			Bilirubin			ALT			AST
1	2		1	2		1	2		1	2		1	2
4456	3966		173	39		0.66	1.67		16	36		26	44
4409	3952		258	67		0.5	2.13		20	42		24	63
4476	3698		126	140		0.67	0.87		10	37		16	47
4452	4675		109	73		0.6	1.45		21	15		25	21
4570	4102		107	62		0.56	0.62		27	25		24	30
4246	3906		263	64		0.52	1.48		21	30		30	40
3669	3539		64	94		0.53	1.07		18	15		30	27
4352	3781		214	194		0.66	0.45		25	51		21	40
3578			55			1.66			21			31
3912			230			0.65			18			26
4919			139			0.48			18			20
4366			88			0.4			10			19
4737			102			1.56			18			27
4327			140			0.78			15			23
4154			100			0.79			27			27
3815			109			0.52			19			27
4410			61			0.36			13			22
3824			285			NA			15			22
4173			95			0.71			19			20
4007			114			0.97			14			22
4532			228			0.71			13			19

## Sheet: 4B
Before	After
6.768	6.56
6.503	4.878
5.995	2.995
6.723	4.163
10.92	10.048
5.628	4.208
3.865	2.49
3.353	1.928
6.355	6.453
10.76	5.4
9.155	5.81
4.58	5.443
5.363	5.888
3.193	2.135
5.41	4.518
11.315	7.468
4.758	2.03
6.085	3.48
5.333	4.875
5.283	3.02
5.443	3.71
2.663	2.8
2.11	1.768
4.725	3.98
9.963	3.41
5.82	4.808
4.105	3.773
2.073	2.537
6.145	7.399

## Sheet: 4C
Th17			Th1			Th17-Th1			Th17/Th1 Ratio
Before	After		Before	After		Before	After		Before	After
3.63	2.78		14.4	15.1		0.33	0.26		0.268839	0.197917
2.21	2.01		30.7	28		0.31	0.25		0.0812641	0.08
1.57	1.39		20.1	20.9		0.15	0.15		0.0849383	0.0731592
2.16	1.53		8.26	6.91		0.26	0.17		0.284038	0.240113
4.46	2.3		26.1	21		0.67	0.26		0.191632	0.120414
2.93	2.28		16.6	17.1		0.61	0.4		0.205694	0.153143
1.74	2.86		22	18.1		0.21	0.19		0.0877983	0.166758
6.9	6.5		31	31.9		1.68	1.46		0.262546	0.238609
3.33	2.42		21.1	20.5		0.78	0.66		0.187843	0.145558
3.14	1.95		25.9	17.4		0.87	0.36		0.149795	0.130068
1.97	1.43		15.9	9.93		0.29	0.15		0.139592	0.156746
4.4	5.18		14.1	17.8		0.56	0.81		0.338336	0.32187
3.4	2.72		23.4	18.5		0.38	0.24		0.158957	0.157951
1.48	1.42		39.3	34.8		0.52	0.33		0.050226	0.049815
1.16	1.31		35.5	27.6		0.24	0.17		0.0391718	0.0532949
1.41	1.44		15.1	15		0.22	0.21		0.106397	0.108481
1.73	1.66		33.9	26.9		0.28	0.23		0.0588063	0.0696646
1.41	1.42		18	21.3		0.25	0.33		0.0909589	0.0809061
1.94	2.06		25.2	25.6		0.47	0.53		0.0938839	0.0991198

## Sheet: 4D
Th17			Th1			Th17-Th1			Th17/Th1 Ratio
Before	After		Before	After		Before	After		Before	After
3.28	2.89		24.5	22		0.9	0.88		0.164567	0.164773
7.11	7.47		28	28.3		2.39	2.52		0.312603	0.32414
2.37	2.2		27.7	27.4		0.57	0.59		0.107534	0.0996785
3.45	2.68		24.1	14.5		0.47	0.28		0.159544	0.200271
0.88	1.06		41.2	39.4		0.19	0.11		0.0258517	0.0296128
1.8	1.87		20.1	24.7		0.096	0.1		0.09388	0.0794355
2.41	2.06		21.3	18.3		0.35	0.22		0.127483	0.12311
1.62	1.28		19.5	25.9		0.23	0.35		0.0937658	0.0620952
0.92	0.23		18.4	19.9		0.19	0.039		0.0597095	0.0134912
1.59	1.76		27.8	28		0.23	0.25		0.0649304	0.063

[truncated: 35 more sheets: 4E, 5B, 5C, 5D, 5E, 5F, 5G, 5H, 5I, 5J, 5K, 5L, 5M, 5N, 6B, 6C, 6D, S1A, S1B, S1C …]
